# Supplementary material for: TikTok’s Falco tinnunculus: Getting to Know Urban Wildlife through Social Media
Source: Animals (Basel). 2023 Apr 10;13(8):1292. doi: 10.3390/ani13081292 (PMC10135062; doi:10.3390/ani13081292)
Supplement: Supplementary file 1 [file animals-13-01292-s001.zip]

Archive with 1 entries (1 files):
- animals-2260659-supplementary.pdf
